# Supplementary material for: Mitosis in Cancer Cell Increases Immune Resistance via High Expression of HLA-G and PD-L1
Source: Cancers (Basel). 2020 Sep 18;12(9):2661. doi: 10.3390/cancers12092661 (PMC7564851; doi:10.3390/cancers12092661)
Supplement: Supplementary file 1 [file cancers-12-02661-s001.zip]

Archive with 4 entries (3 files):
- cancers-932734-suppl-Proofreading/
- cancers-932734-suppl-Proofreading/cancers-932734-suppl.docx
- cancers-932734-suppl-Proofreading/Video 1.avi
- cancers-932734-suppl-Proofreading/~$ncers-932734-suppl.docx
